# Supplementary material for: Efficacy of Fetal Wharton’s Jelly Mesenchymal Stem Cells-Derived Small Extracellular Vesicles in Metabolic Syndrome
Source: Biomolecules. 2025 Jan 1;15(1):44. doi: 10.3390/biom15010044 (PMC11763124; doi:10.3390/biom15010044)
Supplement: Supplementary file 1 [file biomolecules-15-00044-s001.zip]

Archive with 1 entries (1 files):
- biomolecules-3313029-supplementary.pdf
